# Supplementary material for: The endocannabinoid system promotes hepatocyte progenitor cell proliferation and maturation by modulating cellular energetics
Source: Cell Death Discov. 2023 Mar 25;9:104. doi: 10.1038/s41420-023-01400-6 (PMC10039889; doi:10.1038/s41420-023-01400-6)
Supplement: Supplementary file 8 — RNASEQ data [file 41420_2023_1400_MOESM8_ESM.xlsx]

## Sheet: Sheet1
Name	BMOL VEH	BMOL AEA	BMOLKO5 VEH	BMOLKO5 AEA
4933401J01Rik	0	0	0	0
Gm26206	0	0	0	0
Xkr4	0.154973	0.0353387	0.0253678	0.0331228
Gm18956	0	0	0	0
Gm37180	0	0	0	0
Gm37363	0	0	0	0
Gm37686	0	0	0	0
Gm1992	0	0	0	0
Gm37329	0	0	0	0
Gm7341	0	0	0	0
Gm38148	0	0	0	0
Gm19938	0.217338	0.0660798	0.252988	0.123873
Gm10568	0	0	0	0
Gm38385	0	0	0	0
Gm27396	0	0	0	0
Gm37381	0.995296	0.157884	0.113337	0.110988
Rp1	0.158219	0.0104957	0.0251144	0.0286929
Gm6101	0.0632302	0.207626	0.193205	0.0540574
Gm37483	0	0	0	0
Sox17	0.0679859	0.0198437	0.071224	0.0116246
Gm37587	0.124264	0	0	0
Gm7357	0.217078	0.0144001	0.103371	0.0337429
Gm22307	0	0	0	0
Gm38076	0	0	0	0
Gm37323	0.0425715	0	0.0371659	0
Gm7369	0	0	0	0
Gm6085	0	0	0	0
Gm6119	0	0	0	0
Gm25493	0	0	0	0
Gm2053	0	0	0	0
Gm6123	0	0	0	0
Mrpl15	1.44752	1.68697	1.90921	1.57584
Gm37144	0	0	0	0
Lypla1	1.61091	2.3389	2.06988	1.88572
Gm37988	0	0	0.374768	1.89617
Tcea1	11.2299	22.4419	21.2988	23.9517
Gm6104	0	0	0	0
Gm37277	0	0	0	0
Rgs20	0.22279	0.416585	3.02692	2.26183
Gm17100	0	0	0	0
Gm37079	0	0	0	0
Gm16041	0.158457	0.0578132	0.304341	0.121923
Gm17101	0	0	0	0
Atp6v1h	1.48987	2.69137	1.91931	1.64653
Gm7182	0	0	0	0.0689379
Gm37567	0	0	0	0
Gm38264	0	0	0	0
Oprk1	0.241589	0.0314799	0.180782	0.029506
Gm36965	0	0	0	0
Gm22463	0	0	0	0
Gm37429	0	0	0	0
Npbwr1	0.591533	0.0349979	0.0837441	0.273362
Gm19214	0	0	0	0
Rb1cc1	3.08989	5.76427	4.683	4.98099
4732440D04Rik	0.142919	0	0	0
Fam150a	0.0607883	0.0443572	0	0.0519697
Gm2147	0	0	0	0
Gm7417	0	0	0	0
Gm19026	0.768763	0.0285237	0.125129	0.0779775
St18	0.045657	0.0199895	0.0318877	0.0390335
Gm42492	0	0	0	0
Gm7449	0	0	0	0
Gm37108	0.754318	0.344016	0.164634	0.644889
Gm37275	0	0	0	0
Gm37225	0	0	0	0
Gm37489	0	0	0	0
Gm5694	0.0920833	0	0	0.15745
Pcmtd1	4.99418	7.79339	3.87215	3.01077
Gm26983	0	0	0	0
Gm38372	0	0	0	0
Gm9826	0	0	0	0
Nras-ps2	0	0	0	0
Gm23274	0	0	0	0
Gm19002	0	0	0	0
Gm26901	0.440488	0.321424	0.295812	0.521427
Gm18984	0	0.0766384	0	0
Gm30414	0.113685	0.0165912	0.0396999	0
Gm37791	0	0	0	0
Gm7470	0	0	0	0
Rps2-ps2	0	0	0	0
Gm38216	0.145862	0.0354784	0.212234	0.124702
Sntg1	0.174861	0.0945157	0.039578	0.0830523
Gm38024	0	0	0	0
Gm16284	0	0	0	0
Gm38259	0	0	0	0
Gm23358	0	0	0	0
Gm37005	0	0	0	0
Gm15452	0	0	0	0
Gm36964	0	0	0	0
Gm24276	0	0	0	0
Gm6152	0	0	0	0
Gm7445	0	0	0	0
Gm7493	0	0	0	0
Gm37629	0	0	0	0
Gm38008	0	0	0	0
Gm37143	0	0	0	0
Gm6187	0.12297	0.0448654	0	0.0525652
Gm18299	0	0	0	0
Gm7512	0	0	0	0
Gm24765	0	0	0	0
Gm18300	0.167924	0.0612671	0.109951	0
Rrs1	1.61398	3.59624	2.18904	2.66111
Adhfe1	0.296688	0.296254	0.163589	0.120149
2610203C22Rik	0.288515	0.184213	0.136435	0.16444
Gm6161	0	0	0	0
3110035E14Rik	0.435077	0.0264563	0.158263	0.0774917
Gm29520	0.331914	0	0.0482948	0.0472939
Mybl1	2.15254	4.71211	3.10023	2.52219
Vcpip1	1.80424	5.31924	4.32372	3.53015
1700034P13Rik	0.361652	0.0277787	0.199409	0.048819
Sgk3	0.192858	0.238457	0.0935388	0.219841
Gm6195	0	0	0	0
Gm22607	0	0	0	0
Mcmdc2	0.189568	0.305776	0.330994	0.179127
Snhg6	12.0008	19.9945	10.7468	5.15194
Snord87	0	0	0	0
Tcf24	0.140771	0.400611	0.0983173	0.0361049
E330040D14Rik	0	0	0	0
Ppp1r42	0.116268	0.113121	0.0338349	0.0662673
Gm15818	0.0899777	0.0656567	0	0.0769246
Gm24674	0	0	0	0
Cops5	2.49428	4.04743	5.40583	5.1745
Cspp1	1.11109	2.29596	2.58382	1.97546
1700047N06Rik	0	0	0	0
Arfgef1	7.63131	14.5596	10.4198	10.8077
Gm26348	0	0	0	0
Gm37569	0	0	0	0
Cpa6	0.146701	0.0440783	0.0904044	0.0663981
Gm38005	0	0	0	0
Gm15604	0	0	0	0
Gm25253	0	0	0	0
Gm15603	0	0	0	0
Gm37133	0	0	0	0
Gm5522	0	0	0	0
Gm28659	0	0	0	0
Gm22963	0	0	0	0
Prex2	0.275681	0.408518	0.333243	0.250192
Gm24173	0	0	0	0
Gm28686	0	0	0	0
Gm37410	0	0	0	0
A830018L16Rik	0.147837	0.0187611	0.101007	0.0824282
Gm38178	0	0	0	0
Gm29273	0	0	0	0
Gm38069	0	0	0	0
Gm7560	0	0	0	0
Gm22633	0	0	0	0
Mir6341	0	0	0	0
Gm2383	0	0	0	0
Gm6216	0	0	0	0
Gm17644	0.258236	0.148056	0.0322066	0.0630782
Gm29663	0	0	0	0
Sulf1	0.146335	0.038136	0.0273759	0.0759575
Slco5a1	0.485251	0.567196	0.553079	0.326507
Gm37162	0	0	0	0
Gm5250	0	0	0	0
Gm29283	0	0	0	0
Prdm14	0.161146	0.134386	0.100489	0.0393624
Ncoa2	2.80642	4.93645	4.78159	4.9956
Gm38376	0	0	0	0
Gm37409	0	0	0	0
Gm27881	0	0	0	0
Gm38223	0	0	0	0
Gm37702	0	0	0	0
Gm23169	0	0	0	0
Gm38120	0	0	0	0
Gm38380	0	0	0	0
Gm29570	0	0.0632464	0.0756689	0.0741007
Gm7593	0	0	0	0
Tram1	10.6216	16.8088	17.3561	19.7733
Lactb2	2.81812	4.38632	3.19385	3.14977
Gm38319	0	0	0	0
Xkr9	0.18388	0.514345	0.107021	0.183405
Gm26273	0	0	0	0
Gm5523	0	0	0	0
Gm36947	0	0	0	0
Gm25491	0	0	0	0
Gm37400	0	0	0	0
Eya1	2.87265	5.21285	1.97991	1.53171
Gm22616	0	0	0	0
Gm37444	0	0	0	0
Gm9947	0.34367	0.062694	0	0
Msc	0.331976	0	0.144912	0.0283816
Gm37412	0	0	0	0
Smt3h2-ps4	0	0	0	0
Rpl5-ps1	0	0	0	0
Trpa1	0.789221	1.12148	2.33296	2.73442
Gm26345	0	0	0	0
Gm10566	0	0	0	0
Kcnb2	0.241317	0.207331	0.244655	0.222947
Gm38116	0	0	0	0
Gm37138	0	0	0	0
Gm25227	0	0	0	0
Gm25168	0	0	0	0
Gm6060	0	0	0	0
Gm28669	0	0	0	0
Terf1	0.9607	2.07503	1.4314	1.34698
Gm37509	0	0	0	0
Sbspon	0.107397	0.0156735	0.018752	0.0918169
Gm23259	0	0	0	0
Gm7634	0	0	0	0
4930444P10Rik	0.20028	0.0208778	0	0.0733823
Rpl7	29.9411	25.711	21.479	12.8269
Rdh10	8.98151	25.5526	14.5921	11.0872
Gm38249	0	0	0	0
Gm28095	1.0909	0.767598	0.238095	0.499629
Stau2	2.56328	3.8366	3.05502	3.30583
Gm7568	0.0588488	0.515304	0	0.0503116
Ube2w	0.574689	1.79971	1.20203	0.777922
Gm38342	0	0	0	0
Eloc	8.62169	14.3332	10.6263	8.72172
D030040B21Rik	0.33874	0.123589	0.0924149	0.0904996
Gm7654	0	0	0	0
Tmem70	2.78911	6.69727	3.3693	3.49356
Ly96	2.08121	6.07463	7.06589	3.0149
Gm29649	0	0	0	0
Gm5828	0	0	0	0
Gm28376	0	0	0	0
4921511E07Rik	0	0	0	0
Jph1	0.684969	1.36158	0.969162	0.84811
Gm28783	0	0	0.143539	0
Gdap1	0.183644	0.0551786	0.0660164	0.166238
Gm28784	0.116766	0.0426022	0.0509699	0.149741
Gm28785	0	0	0	0
Gm5251	0	0	0	0
Rbm6-ps1	0	0	0	0
Gm6075	0	0	0	0
Gm25166	0	0	0	0
Pi15	0.144942	0.0435499	0.0372169	0.0218674
Gm28154	0.237893	0.0612671	0.256553	0.239272
Gm16070	0.0636583	0.00516127	0.0247001	0.0241882
Crispld1	0.0653659	0.019079	0.0342396	0.0782365
Gm28153	0	0	0	0
Gm7690	0	0	0	0
Gm18775	0	0	0.263808	0
Gm17969	0.161587	0.0336885	0.0403055	0.0197351
Gm28756	0.666045	0.0837953	0.0601524	0.137447
Gm28755	0	0	0	0
Gm45784	0	0	0	0
Crisp4	0.15096	0.062946	0	0.0368744
Defb44-ps	0	0	0	0
Defb18	0	0	0	0
Defb41	0.0967629	0.0706079	0	0.165451
Gm17837	0	0	0	0
Gm29006	0	0	0	0
Gm5252	0	0	0	0
Gm24075	0	0	0	0
Gm28343	0	0	0	0
Gm28344	0	0	0	0
Gm15825	0.0642978	0	0	0
Tfap2d	0.0302075	0.0440848	0.29009	0.0258253
Gm10075	0	0	0	0
Tfap2b	0.493586	0.0339782	0.19513	0.0159238
Gm28340	1.16882	0	0	0
Gm28341	0	0	0	0
Gm4849	0	0	0	0
Gm24633	0	0	0	0
Gm38382	0	0	0	0
Pkhd1	2.19438	3.0279	2.29385	1.80904
Gm37315	0	0	0	0
4930486I03Rik	0.0749053	0.32795	0.261576	0.0640388
Gm15795	0	0	0	0
Gm24162	0	0	0	0
Mir206	0	0	0	0
Gm28653	0	0	0	0
Mir133b	0	0	0	0
Il17a	0	0	0	0
Il17f	0.204341	0.0426022	0.0254849	0.0249568
Mcm3	5.99064	7.01288	10.4459	10.8046
Gm20587	0	0	0	0
Gm28065	0.283435	0.103411	0.494891	0
Gm24723	0	0	0	0
6720483E21Rik	0.210805	0.346105	0.322066	0.270335
Paqr8	0.473236	0.313927	0.441315	0.257462
Gm24171	0	0	0	0
Gm28064	0.0687942	0	0	0.0588142
Efhc1	0.588115	0.682735	0.513438	0.182835
Tram2	1.46212	1.87517	2.18933	2.13638
Gm28287	0.108105	0.157769	0	0
Gm2693	0.103372	0	0	0
Tmem14a	0.699042	1.53027	1.44942	1.23262
Gm38224	0	0	0	0
Gsta3	34.5012	52.3366	15.9586	10.0806
Gm28836	0.466235	0.340212	0.0814068	0.398598
Gm7094	0	0	0	0
Gm4956	0.129726	0	0.113254	0
Gm21909	0.134454	0.0981112	0	0
Khdc1a	0.0594116	0.0433526	0.129669	0.0253964
Gm16329	0	0	0	0
Gm16327	0	0	0	0
Khdc1c	0.242653	0	0.158881	0.0259314
Gm2709	0.168644	0	0.14723	0
Gm16533	0	0	0	0
Khdc1b	0.211182	0.192624	0.299596	0.293387
Gm16328	0	0	0	0
Kcnq5	0.214945	0.134439	0.134037	0.249392
Gm36949	0	0	0	0
Gm7658	0	0	0	0
Gm38243	0	0	0	0
Gm26580	0.478965	0.123353	0.196775	0.0722614
Gm5696	0	0	0	0
Gm28239	0	0	0	0
Rims1	0.120264	0.0292521	0.0209986	0.0685446
Gm26866	0	0	0	0
Gm7761	0	0.0467653	0	0.164373
Gm29506	0.0568098	0.0621811	0	0
4933415F23Rik	0.132567	0	0.0868005	0.311672
Gm24176	0	0	0	0
Gm6420	0	0	0	0
Mir30a	0	0	0	0
Gm27028	0	0	0	0
Mir30c-2	0	0	0	0
Gm29107	0	0	0	0
Gm20954	0	0	0	0
Ogfrl1	0.640552	0.812657	1.22646	1.17615
Gm7784	0	0	0	0
Gm28822	0.151736	0.0553609	0.0662346	0.194586
B3gat2	0.285469	0.319403	0.132918	0.227785
Smap1	4.75505	8.89126	7.01968	8.01755
Sdhaf4	1.14809	1.08416	1.53294	1.32796
Gm26524	0	0	0	0
Fam135a	4.22207	7.75751	7.17304	5.88827
Gm37580	0	0	0	0
Gm26607	0	0	0	0
Col9a1	0.0465867	0.00849858	0.0101678	0.0398284
Col19a1	0.0942761	0.0125079	0	0
Gm26418	0	0	0	0
Tubb4b-ps2	0	0	0	0
Gm28439	0	0	0	0
Gm10222	0	0	0	0
Gm28438	0	0	0	0
Gm28437	0	0	0	0
Gm10925	0	0	0	0
Gm28661	0	0	0	0
Gm29216	0	0	0	0
Lmbrd1	1.49544	3.26644	2.13558	2.15059
Gm28594	0	0.0651601	0	0
Gm28237	0.0485406	0	0	0.124496
Gm9443	0	0	0	0
Gm29414	0	0	0	0
Adgrb3	0.139531	0.0496027	0.0843329	0.100937
Gm15702	0	0	0	0
Gm20172	0	0	0	0
Gm22260	0	0	0	0
Gm37543	0	0	0	0
Gm37331	0	0	0	0
Gm37211	0	0	0	0
Gm37862	0	0	0	0
Gm38286	0	0	0	0
Gm37880	0	0	0	0
Gm25294	0	0	0	0
Gm37011	0	0	0	0
Gm29214	0	0	0	0
Gm37051	0	0	0	0
Gm38260	0	0	0	0
Gm37628	0	0	0	0
8030445P17Rik	0	0	0	0
Gm38198	0	0	0	0
Gm37077	0	0	0	0
Gm37895	0	0	0	0
Gm36952	0	0	0	0
Gm37602	0	0	0	0
2900022M07Rik	0	0	0	0
2900002M20Rik	0	0	0	0
Gm9884	0	0	0	0
Gm18443	0	0	0	0
Gm19123	0	0	0	0
Gm24064	0	0	0	0
4931408C20Rik	0.35541	0.0398988	0.107405	0.0233731
n-R5s209	0	0	0	0
Gm19641	0	0	0	0
Gm5524	0.648631	0.0215139	0.102958	0.201649
Gm18776	0	0	0	0
Gm19028	0	0	0	0
Gm38089	0	0	0	0
Gm7846	0	0	0	0
Gm597	0.286233	0.0596755	0.356983	0.069917
Gm5697	0	0	0	0
Gm6462	0	0	0	0
Gm18033	0	0	0	0
Gm25586	0	0	0	0
Gm22679	0	0	0	0
Gm23785	0	0	0	0
Mir6342	0	0	0	0
Gm5525	0	0	0	0
Gm7858	0	0	0	0
Gm23771	0	0	0	0
Gm27430	0	0	0	0
Gm9898	0.660922	0	0	0
Gm6473	0	0.0355957	0	0
Gm2914	0	0	0	0
Phf3	12.9686	20.469	18.8455	19.9952
Gm37522	0	0	0	0
Gm37906	0	0	0	0
Ptp4a1	12.0652	31.0382	28.9351	36.6889
Gm5698	0	0	0	0
Gm9458	0	0	0	0
Gm5699	0	0	0	0
Gm29669	0.401989	0.0488885	0	0.114557
Gm28644	0	0.0736253	0	0.0862608
Gm27362	0	0	0	0
4931428L18Rik	0.194675	0.0568216	0.0339911	0.0665733
Gm29128	0.22718	0.0452108	0.486818	0.0353132
Gm7893	0	0	0	0
Lgsn	0.182835	0	0	0.0260519
Pih1d3	0.203396	0	0	0.0347778
Gm26145	0	0	0	0
Gm4850	0	0	0	0
Gm28645	0	0	0	0
Gm6489	0	0	0	0
Gm10307	0.0441476	0.0322145	0	0.0377431
Gm19680	0	0	0	0
Gm23032	0	0	0	0
Gm7910	0	0	0	0
Khdrbs2	0.120448	0.0251117	0.0600881	0.122589
Gm25814	0	0	0	0
Gm37999	0	0	0	0
Gm37110	0	0	0	0
Gm37911	0	0	0	0
Gm9839	0	0	0	0
Gm37792	0	0	0	0
Gm5415	0.278036	0.0716057	0.08567	0.0559297
Gm24732	0	0	0	0
Gm37426	0	0	0	0
Gm23024	0	0	0	0
Gm37151	0	0	0	0
Gm28624	0	0	0	0
Gm37724	0	0	0	0
Gm7114	0	0	0	0
Gm4785	0	0	0	0
Gm24901	0	0	0	0
Gm37591	0	0	0	0
Gm2987	0	0	0	0
Gm25792	0	0	0	0
Gm18799	0	0	0	0
Gm7933	0	0	0	0
Gm23453	0	0	0	0
Prim2	2.14938	2.35261	2.65592	2.79876
Gm29228	0	0	0	0
Gm37618	0	0	0	0
Gm17813	0	0	0	0
1700001G17Rik	0	0	0	0
Gm38173	0	0	0	0
Rab23	0.776556	0.99814	0.982719	1.1938
Bag2	3.5892	5.00868	4.43716	4.18842
Gm37905	0	0	0	0
Zfp451	1.30803	2.46911	2.12772	1.80963
Gm15455	0	0	0	0
Bend6	0.379585	0.100721	0.165693	0.236013
Gm37067	0	0	0	0
Dst	7.26907	10.8927	10.9813	11.725
Gm37354	0	0	0	0
Gm28631	0	0	0	0
Gm23792	0	0	0	0
Gm38157	0	0	0	0
Mir6896	0	0	0	0
Gm26788	0.0337288	0.0246119	0.0883381	0.0865073
A930005N03Rik	0	0	0	0
Gm37958	0	0.100165	0	0
Gm37385	0	0	0	0
Gm5266	0.203186	0	0	0
Gm3052	0	0	0	0
Gm37233	0	0	0	0
Mir5103	0	0	0	0
Ccdc115	0.974859	1.06703	1.58057	1.62718
Gm28306	0	0	0	0.286177
Imp4	1.25299	1.42069	2.4318	2.7934
Ptpn18	0.198627	0.0241564	0.00963368	0.0471701
Gm28417	0.11551	0	0	0
4930568A12Rik	0.181896	0	0.0793999	0.155509
Prss39	0.0442801	0	0.0773151	0.0757128
Gm28416	0	0	0	0
Cfc1	0.170266	0.0414142	0	0.0485217
Gm28419	0	0	0	0
Prss40	0	0.0204612	0.0489601	0.0479454
1700101I19Rik	0	0	0	0
Amer3	0.0671965	0.0196133	0.0117328	0.0229793
Gm28418	0	0	0	0
Gm36984	0	0	0	0
Gm29730	0	0	0	0
AA619741	0	0	0	0
Arhgef4	0.376587	0.0495533	0.118573	0.110837
Gm37224	0	0	0	0
Gm37845	0	0	0	0
Gm38336	0	0	0	0
Fam168b	3.18934	4.34092	4.70973	4.60245
Gm37127	0	0	0	0
Plekhb2	2.15793	2.03302	1.73553	1.9902
Gm19430	0	0	0	0
Gm37670	0	0	0	0
Gm8009	0	0	0	0
Gm38027	0	0	0	0
Gm25096	0	0	0	0
Gm37068	0	0	0	0.0788478
Gm25634	0	0	0	0
Gm28415	0.783523	0.0952894	0	0.446571
1110002O04Rik	0.312855	0	0	0.0891565
Gm8022	0	0	0	0
Gm37146	0	0	0	0
Gm33222	0.310252	0	0	0
4930535G08Rik	0.694416	0	0	0
Gm38049	0	0	0	0
Hs6st1	1.04751	1.55189	2.48023	1.8725
Gm37335	8.05492	5.29954	3.34314	3.16097
Gm33280	0.516812	0.218331	0.249341	0.209292
Uggt1	2.54153	2.60068	3.18445	2.68557
Mir6897	0	0	0	0
Neurl3	2.93567	2.42332	6.02284	6.55684
Arid5a	0.42161	0.123059	0.247614	0.137625
4930403P22Rik	0	0	0	0
Kansl3	2.84534	3.21338	4.35663	3.69749
Mir6898	0	0	0	0
Fer1l5	0.102152	0.0813168	0.0486443	0.0555755
Lman2l	0.824056	0.915954	0.869996	0.942077
Cnnm4	1.1034	1.07038	1.96059	1.91995
Gm37909	0	0	0	0
AC084391.1	0	0	0	0
Cnnm3	0.722153	0.898923	1.02913	1.39821
Gm38033	0	0	0	0
Ankrd23	0.19697	0	0.210173	0.29937
Gm42417	0	0.148073	0	0
Ankrd39	0.172757	0.140068	0.134063	0.082053
Sema4c	0.359833	0.281325	0.201949	0.186776
D430040D24Rik	0.778357	0.283983	0.339762	0.554534
Fam178b	0.425575	0.0270036	0.161538	0.142371
Gm6428	0	0	0	0
Gm24133	0	0	0	0
Cox5b	9.39386	8.82507	10.4256	7.77097
Actr1b	2.18203	2.0961	1.96525	2.18427
4933424G06Rik	0.23563	0	0	0.0671491
Gm33533	0.144581	0.131876	0.0315557	0.0618035
Zap70	0.0591832	0.0143953	0.0344455	0.0168658
Gm18828	0	0	0	0
Tmem131	10.0079	14.8618	16.9433	17.7608
Gm37506	0	0	0	0
Gm38115	0.611535	0.214194	0.256265	0.313692
F830112A20Rik	0	0	0	0
Rpl12-ps1	0	0	0	0
n-R5s210	0	0	0	0
Vwa3b	0.164386	0.0639745	0.019135	0.0562153
Gm37020	0	0	0	0
Cnga3	0.417668	0.119732	0.0781358	0.102022
1700074A21Rik	0	0	0	0
Inpp4a	0.691058	0.679661	0.537733	0.385308
4930439A04Rik	0	0.0500242	0.0598496	0
Gm37135	0	0	0	0
Coa5	4.92006	5.90927	6.86985	8.97432
Unc50	3.77553	5.91917	4.7647	3.09998
Mgat4a	0.680662	0.683664	0.796972	0.780455
4930594C11Rik	0	0	0	0
Gm43213	0	0	0	0
2010300C02Rik	0.0232612	0.0169737	0.0101538	0.00994336
4930556I23Rik	1.05402	0.230736	0.184038	0.54067
4930470B04Rik	0	0	0	0
Gm19863	0	0	0	0
Tsga10	0.476101	0.359529	0.318985	0.350237
Gm26805	0.363057	0.111546	0.150138	0.163362
Lipt1	0.834586	0.461998	0.452243	0.369058
Mitd1	1.49162	1.18173	0.799932	0.983747
Mrpl30	6.31239	6.86249	7.44365	8.52514
Lyg2	0.575521	0.0503949	0.0602931	0.255855
Gm15457	0.162727	0.0323841	0.0387448	0.050589
Lyg1	0	0	0.11606	0.113654
Gm23409	0	0	0	0
Txndc9	1.72223	2.10317	1.61538	1.69141
Eif5b	13.3931	21.3919	26.9039	32.3896
Rev1	1.84694	2.7024	2.50635	1.51355
Gm37062	1.17882	3.68652	2.57285	1.43973
Gm5099	0.255521	0	0.0278845	0
Aff3	0.257249	0.0582563	0.0696986	0.0530866
Gm16150	0	0	0	0
Gm16151	0.0923715	0.0674034	0.0806425	0
Gm16152	0.0637079	0.0464876	0.0278092	0.0272329
Gm34727	0	0	0	0
Gm38135	0	0	0	0
2610300A13Rik	0	0	0	0
Lonrf2	0.102179	0.0497066	0.0446023	0.0873559
Chst10	0.246679	0.0252002	0.129214	0.0548323
Gm37707	0	0	0	0
Gm6621	0	0	0	0
Nms	0.0589664	0.0430278	0	0
Pdcl3	1.55293	3.961	2.455	2.21275
Gm37309	0	0	0	0
Gm37821	0.0960804	0	0.0559203	0.0273807
Gm37091	0	0	0	0
Mir6349	0	0	0	0
Npas2	0.0616003	0.0179799	0.0107557	0.0315984
Gm20428	0	0	0	0
Gm3617	0	0	0	0
Rpl31	237.203	291.052	261.497	277.362
Tbc1d8	0.529527	0.69058	0.511469	0.635719
Gm37265	0	0	0	0
Gm24826_1	0	0	0	0
Gm24826_2	0	0	0	0
Cnot11	1.27877	2.01357	2.4972	2.51737
Gm15832	2.54531	4.93716	3.60039	2.69942
Snord89	0	0	0	0
Rnf149	2.22541	3.39953	2.19704	2.7205
Gm23722	0	0	0	0
Gm5100	0	0	0	0
Creg2	0.0872153	0.0282849	0.0338404	0.0662782
D930019O06Rik	0.0805697	0.0117583	0	0.0275526
Rfx8	0.248354	0.020136	0.0481819	0
Gm3646	0.335372	0.12236	0	0
1700066B17Rik	0	0	0.0482496	0.0472496
Map4k4	3.53026	4.11388	5.74554	4.97601
4930456G14Rik	0	0	0	0
Il1r2	0.154679	0.0225738	0.0270076	0.0264479
Gm16894	0.0701014	0	0	0
Gm37347	0	0	0	0
Il1r1	2.21705	3.91922	3.23129	3.60843
Gm38070	0	0	0	0
Il1rl2	0.329267	0.0442595	0.181552	0.118526
Gm17970	0	0	0	0
Il1rl1	0.385283	0.0562282	0.0672722	0.0878374
Il18r1	0.183803	0.0268242	0.0213953	0.0419037
Il18rap	0.970352	0.676171	0.496073	1.11358
Gm35801	0	0	0	0
Slc9a4	0.0962445	0.0100328	0.0240068	0.0235092
Gm37435	0	0	0	0
Slc9a2	0.312706	0.0123341	0.0295135	0.0433527
Gm37623	0	0	0.0641725	0.50274
Gm37915	0.832618	0.118871	0.205427	0.355915
Mfsd9	0.518272	0.26893	0.0603284	0.137849
Tmem182	0.195592	0.0158582	0.0379459	0.0185797
Gm5973	0	0	0	0
4930448I06Rik	0.21621	0.0788843	0.188757	0.277267
Gm28634	0	0	0	0
Gm29260	0.221484	0.0404041	0.0161134	0.0315588
Gm5267	0	0	0	0
Gm8176	0	0	0	0
Gm9915	0	0	0	0
Gm29664	0	0	0	0
Gm28175	0.119889	0.029161	0.0348886	0.0683312
Gm28140	0	0.101662	0.0810866	0.0794061
Gm37047	0.110742	0.0808083	0	0
Pantr1	0.211845	0.0386459	0.138709	0.0113196
4930420N18Rik	0	0	0	0
Gm20646	0.206865	0.0754745	0.0300996	0.147379
Pou3f3	0.103567	0.0232532	0.055641	0.0544879
Pantr2	0	0	0	0
Dalir	0	0	0	0
Mrps9	1.1676	1.46484	1.34124	1.53235
Gm23126	0	0	0	0
Gpr45	0.301732	0.0238026	0.0996722	0.0557751
Gm24001	0	0	0	0
Tgfbrap1	1.02751	1.20906	1.17883	1.09001
Gm28782	0.42772	0	0	0
8430432A02Rik	0	0	0	0
AI597479	1.9971	3.13876	2.35449	2.61215
Fhl2	3.82716	5.01774	4.4006	3.37836
Gm8210	0	0	0	0
Gm29040	0.298108	0.0362549	0	0
Gm29610	0	0	0	0
Gm29041	0	0	0	0
Nck2	0.87445	1.03447	1.28393	1.03077
Gm37536	0	0	0	0
Gm38228	0	0	0	0
1500015O10Rik	0.261753	0.143251	0.114258	0.167836
Gm29155	0	0	0	0
Gm29157	0	0	0	0
Gm29156	0	0	0	0
Uxs1	1.41281	2.38296	2.8409	2.91073
Gm16103	0	0	0	0
Gm19587	0	0	0	0
Gm8241	0	0	0	0
Gm26352	0	0	0	0
Gm24180	0	0	0	0
Tpp2	5.37659	10.4792	10.7735	11.7719
Mettl21c	0.603981	0.320527	0.347532	0.246445
Gm15838	0	0	0	0
Gm8251	0.17752	0.201501	0.275518	0.354123
Tex30	1.74686	6.77594	4.41461	2.43667
Gm29247	0	0	0	0
Kdelc1	1.91892	2.77355	2.96393	2.44504
Bivm	2.45588	3.00041	3.66325	3.99525
Ercc5	3.72523	4.78892	3.47529	3.43776
Mettl21e	0.119213	0.076116	0.143104	0.127399
Gm15833	0	0	0	0
Gm5700	0	0	0	0
Gm28893	0.159816	0	0	0
Txn-ps1	0	0	0	0
Gulp1	0.0942396	0	0.0137122	0
Gm37626	0	0	0	0
Gm16102	0	0	0	0
4930521E06Rik	0.0652214	0.047592	0	0.111519
Gm38110	0	0	0	0
Gm3489	0	0	0	0
Gm19480	0	0	0	0
Gm3496	0	0	0	0
Gm5268	0	0	0	0
Col3a1	0.0962109	0.0175513	0.0314979	0.00514085
AC125167.1	0	0	0	0
Col5a2	0.0307712	0.017963	0.0591008	0.0210458
Gm38211	0	0	0	0
Gm8296	0	0	0	0
Gm7063	0	0	0	0
Gm8304	0	0.0737514	0	0
Gm23216	0	0	0	0
Gm23974	0	0	0	0
Gm8307	0	0	0	0
Gm23984	0	0	0	0
Wdr75	2.31283	3.82363	5.13202	5.71566
Gm28906	0.265432	0.0242107	0.028966	0.0283657
Gm5526	0	0	0	0
Gm5269	0	0	0	0
Gm18303	0	0	0	0
Slc40a1	1.4405	2.02581	1.05942	1.07478
Gm9496	0.147471	0.0538049	0.0965594	0
Rpl23a-ps1	0	0	0	0
Gm3852	0	0	0	0
Stk-ps2	0.240301	0.0830592	0.0772903	0.0432505
Gm18849	0.210805	0	0	0
Dnah7b	0.18907	0.260839	0.257911	0.186898
n-R5s211	0	0	0	0
Gm8326	0.392898	0.24259	0.501321	0.206708
Dnah7c	0.0281006	0.0375925	0.0449763	0.00400401
Slc39a10	2.65348	4.27528	5.04737	5.10007
Gm28151	0	0	0	0
Gm37393	0	0	0	0
Gm28527	0	0	0	0
Gm28825	0	0	0	0
Gm28826	0.120954	0	0	0.206814
Gm4852	0	0	0	0
Gm38090	0	0	0	0
Mir6350	0	0	0	0
Gm18117	0.079549	0	0	0
Gm37196	0	0	0	0
Gm8337	0	0	0	0
Gm22419	0	0	0	0
Gm23829	0	0	0	0
Gm19206	0	0	0	0
Gm5974	0	0	0	0
Gm23240	0	0	0	0
Gm28830	0	0	0	0
Gm8354	0	0.0627397	0.112594	0.0367535
Gm19124	0.070944	0	0.0619357	0.0606521
Gm8357	0	0	0	0
Gm22693	0	0	0	0
Gm28740	0	0	0	0
Gm8367	0.13309	0	0.0580953	0
C230029F24Rik	0.507091	0.0740048	0.0885404	0.0867054
Gm6757	0	0	0	0
Gm3605	0	0	0	0
Gm28388	0	0	0	0
Gm8384	0	0.0611801	0	0
4933411E06Rik	0	0	0	0
Gm8391	0	0	0	0
Gm27330	0	0	0	0
Gm29665	0	0	0	0
Gm20118	0	0	0	0
Gm25843	0	0	0	0
Gm28321	0	0	0	0
Tmeff2	2.25294	2.0935	3.17312	3.13745
Gm28322	0	0	0	0
Gm25736	0	0	0	0
Gm28319	0	0	0	0
Gm28320	0	0	0	0
Gm29325	0	0	0	0
9330175M20Rik	0.300678	0.0337545	0.141346	0.0790949
Sdpr	4.26992	7.42989	7.52295	6.6898
Gm5253	0	0	0	0
1700072G22Rik	0	0.0785964	0.0940338	0
Nabp1	1.95502	5.14609	2.72772	2.6025
Gm17767	0.178011	0.0865962	0.129506	0.0634111
Gm37535	0	0	0	0
Gm28055	0.124702	0.0303316	0.254024	0.426444
Myo1b	3.41835	7.27159	6.57501	6.90634
Gm29453	0	0	0	0
Gm28323	0	0	0	0
Gm8419	0	0	0	0
Gm27607	0	0	0	0
Gm8420	0	0	0	0
Stat4	0.304883	0.0556183	0.053234	0.0390981
Gm28177	0	0.0121945	0	0
Gm3940	0	0	0	0
Gm45679	0.151347	0.147251	0.572561	0.776347
Stat1	0.789221	0.927492	1.28373	1.4915
Gm18301	0	0	0	0
Gls	2.02279	3.66146	3.306	2.35941
Gm5975	0	0	0	0
Gm23460	0	0	0	0
Nab1	7.45735	13.4675	11.0225	11.4956
Gm5976	0	0	0	0
Rps27a-ps1	0	0	0	0
Gm553	0	0.0614419	0.14702	0
Gm28178	0.180506	0.043905	0	0.0685866
Gm5527	0	0	0	0
Nemp2	0.57541	0.736305	0.735318	0.577489
Gm37242	0	0	0	0
Mfsd6	1.1864	1.56713	2.16223	1.8879
Gm29670	0	0	0	0
Gm28650	0	0	0	0
Inpp1	0.612183	0.820079	0.901386	1.27328
Hibch	1.02187	2.09495	1.82672	1.37285
Gm16107	0	0	0	0
1700019D03Rik	0.272635	0.0596824	0.0357024	0.0466167
Mstn	0.0436417	0	0.0381002	0.0186553
Gm24349	0	0	0	0
1700019A02Rik	0.0759658	0	0.13264	0.0649454
Pms1	0.37719	0.47284	0.785243	0.38035
Gm28777	0	0	0	0
Ormdl1	0.651522	2.08451	1.69544	1.12472
Gm28778	0	0	0	0
Osgepl1	1.82444	2.31224	2.28857	1.92919
Gm28551	0.169073	0.260454	0.557619	0.369395
Gm18800	0	0	0	0.0765164
Asnsd1	5.87242	7.12963	8.31091	8.61068
Gm28779	0	0	0	0
Gm6799	0	0	0	0
Gm6801	0	0	0	0
Dnah7a	0.0647259	0.016868	0.00807246	0.0118577
Gm25240	0	0	0	0
Stk17b	3.78207	10.1366	5.16401	4.10688
Gm37863	0	0	0	0
Hecw2	0.113975	0.033267	0.0119403	0.0662596
Mir7681	0	0	0	0
Gm24251	0	0	0	0
Gm37633	0	0	0	0
Gm25829	0	0	0	0
Ccdc150	0.129313	0.0171563	0	0
Gtf3c3	2.25315	4.11031	3.60975	3.51445
Gm34066	0	0	0	0
Pgap1	1.03407	1.88234	4.87786	3.74536
Gm36955	0	0	0	0
Gm19637	0	0	0	0
Ankrd44	0.199131	0.116954	0.313771	0.203461
4930444A19Rik	0.464941	0.0161556	0.0193288	0.094641
Gm37370	0	0	0	0
Gm24053	0	0	0	0
A130048G24Rik	0	0	0	0
Sf3b1	10.8106	21.5905	17.1069	19.4769
E330011M16Rik	0	0	0	0
Coq10b	3.44003	6.98378	4.4305	3.436
Gm17971	0	0	0	0
Hspd1	50.5134	81.5117	94.4206	106.789
Hspe1	7.60843	21.5354	18.3888	12.1877
Gm5147	0	0	0	0
Gm16581	0	0	0	0
Mob4	3.51797	5.69265	5.07595	3.75009
Gm6822	0	0	0	0
Rftn2	0.412203	0.0440172	0	0.0601666
Gm10561	0.0911354	0	0	0
Mars2	0.282218	0.408055	0.497329	0.831064
Boll	0.100783	0.0245138	0.0439931	0.0574417
Gm8292	0	0	0	0
Gm29138	0	0	0	0
Gm8531	0	0	0	0
Plcl1	0.150057	0.0772917	0.485483	0.233937
Gm38056	0	0	0	0
Gm6644	0	0	0	0
Gm37382	0	0	0	0
9130227L01Rik	0.151024	0.0183671	0.0439493	0.0215192
Gm36986	0	0	0	0
1700003I22Rik	0.244919	0	0	0
Gm28900	0	0	0	0
Gm28240	0	0	0	0
Hsfy2	0.12721	0	0	0.0725037
Satb2	0.54782	0.609133	0.873013	0.810315
9130024F11Rik	0.101368	0.0422677	0.0632121	0.0495217
Gm4081	0	0	0	0
Gm23943	0	0	0	0
1700126A01Rik	0	0	0	0
BC055402	0.250335	0.0521912	0.0468317	0.0764353
Gm5254	0	0	0	0
4930558J18Rik	0.0575296	0.293855	0.376685	0.418062
1700066M21Rik	1.33195	2.10361	1.54512	1.38831
Tyw5	1.9549	2.54621	2.86281	2.01275
Maip1	1.10047	1.53303	1.58667	1.55379
Gm22371	0	0	0	0
Gm24014	0	0	0	0
Gm8581	0	0	0	0
Gm37373	0	0	0	0
Gm17929	0.470697	0.0686935	0	0
Spats2l	1.49013	1.36053	1.26247	1.70698
Gm17234	0	0.549372	0	0
Kctd18	0.556383	0.484342	0.379214	0.258697
Sgol2a	6.66859	15.5575	11.508	11.811
Aox1	0.84225	1.2837	0.468459	0.272928
Aox3	0.15946	0.061241	0.0439618	0.0430507
Gm24548	0	0	0	0
Aox4	0.177197	0.0680531	0.0407099	0.0558126
Gm15759	0.253668	0.0347065	0.0415234	0.216868
Aox2	0.112507	0.02239	0.0982214	0.052465
Gm37607	0	0	0	0
Bzw1	8.75209	20.6116	26.7938	20.4703
Clk1	2.99047	5.79962	3.29512	3.03446
Ppil3	1.57681	1.13142	1.76663	1.3256
Nif3l1	0.842066	0.723879	1.24874	1.23272
Orc2	2.28021	4.4221	4.88986	5.33802
Gm23966	0	0	0	0
Gm15834	0.255743	0.401223	0.5805	0.273302
Fam126b	1.36903	3.51935	1.72152	1.53551
Ndufb3	7.6586	10.7254	9.45514	5.68779
Gm29389	0	0	0	0
Gm18802	1.12999	0.0970063	0	0
Cbx3-ps7	0	0	0	0
Als2cr12	0.330236	0.063414	0.0758695	0.104016
Gm20257	0.189184	0.0920316	1.26624	0.323478
Gm28803	0.231775	0	0	0
Cflar	2.19835	2.62206	2.27804	1.9593
Gm3841	0	0	0	0
Casp8	7.03898	9.18586	12.0054	13.309
Gm37760	0	0	0	0
Gm28802	0	0	0	0
Trak2	1.98195	2.81953	2.28281	2.61283
Stradb	0.512486	0.492679	0.497125	0.535504
Als2cr11b	0.0672271	0.392445	0	0.114949
Gm29018	0.0989529	0.108309	0.129582	0.0422989
Als2cr11	0.026781	0.0586263	0.0467609	0.0686877
Gm25502	0	0	0	0
Tmem237	1.45772	1.33413	1.18635	2.15453
G730003C15Rik	0	0	0	0
Mpp4	0.317565	0.0853732	0.204284	0.0357232
Gm29017	0.112859	0.144118	0.517276	0.0723651
Gm19125	0	0	0	0
Als2	1.11725	1.63679	1.35054	1.63849
Cdk15	0.282531	0.0515406	0.246656	0.0805147
Gm29016	0.349607	0	0.152608	0
Gm37737	0	0	0	0
Fzd7	1.35451	1.51109	2.01256	1.6368
Gm26813	0.296197	0.216134	0.215489	0.168818
Gm973	0.172211	0.0235617	0.0657757	0.0184036
Gm28411	0.340204	0.0620617	0	0
1700122D07Rik	0.420608	0	0	0.599318
Sumo1	8.38752	10.2905	8.93593	7.92428
Gm24545	0	0	0	0
D430013B06Rik	0	0	0	0
Gm29596	0	0	0	0
Nop58	3.21518	4.70023	6.18865	7.26121
Snord70	0	0	0	0
Gm26293	0	0	0	0
Gm26287	0	0	0	0
Snord11	0	0	0	0
Bmpr2	12.7099	21.1083	20.3825	22.7857
Gm38125	0	0	0	0
Gm37977	0	0	0	0
Fam117b	3.3299	4.64014	5.34324	5.27684
Gm37531	0	0	0	0
Gm18829	0.836982	0.876286	0.857783	0.93334
Ica1l	0.52898	0.95695	1.0968	0.763157
Wdr12	0.631974	0.461151	0.594832	0.468536
Carf	0.272972	0.620724	0.515416	0.347344
Gm15464	0	0	0	0
Nbeal1	2.87226	6.25303	3.80115	3.23562
Gm29332	0	0	0	0
Cyp20a1	2.63368	4.54071	3.94481	5.14338
6030460B20Rik	0	0	0	0
Abi2	2.87423	5.33406	4.75917	4.51286
Raph1	13.0776	18.3619	17.6401	15.4896
Gm11575	0	0	0	0
Gm11576	0	0	0	0
Gm11578	0	0	0	0
Gm38388	0	0	0	0
Gm23762	0	0	0	0
Gm11577	0.160177	0.0584407	0.559355	0
Eif4a-ps4	0	0	0	0
Cd28	0.12534	0.0211062	0.0420864	0.0247285
Gm11579	0.209558	0	0	0.059719
2310016D23Rik	0	0	0	0
Gm37198	0	0	0	0
Gm11609	0.372165	0.0543137	0	0
Gm11581	0.696237	0.282246	0.0675367	0.066137
Gm38137	0	0	0	0
Ctla4	0.253328	0.0739413	0.0442322	0.108289
Rpl18-ps1	0	0	0	0
Gm11582	0	0	0	0
Icos	0.172086	0.0627854	0.030047	0.0294242
Gm37039	0	0	0	0
Rpl17-ps1	0	0	0	0
Gm11590	0.283971	0.0296019	0	0.0346822
Gm11591	0	0	0	0
Gm28083	0.219425	0	0.0957817	0
Gm11587	0.105402	0.0384561	0	0
9530026F06Rik	0	0	0.0577697	0
Gm11588	0.0897042	0	0.234942	0
Gm25839	0	0	0	0
Gm28449	0.116651	0.0851202	0	0
Gm36943	0	0	0	0
Gm28094	0	0	0	0
4930587A21Rik	0.41616	0	0.0605529	0.118596
Pard3b	0.46671	0.474817	0.333011	0.245541
Gm37205	0	0	0	0
Gm38012	0	0	0	0
Gm38278	0	0	0	0
Pard3bos1	0.119003	0.0217091	0.103892	0.0254348
Gm38075	0	0	0	0
Gm29640	0	0	0	0
Gm29641	0	0	0	0
Pard3bos2	0	0.111872	0.133846	0.196607
Gm38351	0	0	0	0
Pard3bos3	0.479325	0.0499661	0.11956	0.0585413
Gm29084	0	0	0	0
Gm11600	0.737817	0	0	0
Gm11599	0	0	0	0
Nrp2	2.1433	2.22228	2.66747	2.35225
Gm29083	0.161052	0.0587596	0.0703009	0.0688439
Gm37121	0	0	0	0
Gm4208	0.135535	0	0.0591625	0.0579364
Ino80d	3.74394	6.00441	4.65328	4.17137
Gm44468	0	0	0	0
Gm24942	0	0	0	0
Rps13-ps7	0	0	0	0
Rps27-ps1	0	0	0	0
Ino80dos	0.191819	1.03978	1.24401	1.05423
Gm20342	0	0	0	0
Ndufs1	4.13658	4.75385	3.62238	3.15797
Gm24557	0	0	0	0
Eef1b2	48.2554	54.7401	41.5582	42.1717
Gm27390	0	0	0	0
Gm26457_1	0	0	0	0
Gm26457_2	0	0	0	0
Snora41	0	0	0	0
Gpr1	0.047296	0.0517678	0.0412905	0.161739
Gm27512	0	0	0	0
Platr12	0.0647919	0	0.0565648	0
1700039I01Rik	0	0	0	0
Gm11608	0.6023	0	0	0
Gm24513	0	0	0	0
Zdbf2	0.317065	0.0340239	0.024424	0.0358767
Gm23448	0	0	0	0
Gm11606	0	0	0	0
Gm11605	0	0	0	0
Adam23	0.233533	0.197519	0.69041	0.794079
Gm22281	0	0	0	0
Dytn	0.220997	0.0490795	0.10905	0.0410732
Gm12748	0	0	0	0
Mdh1b	0.0686741	0.125279	0.119908	0.146779
Fastkd2	1.12563	0.938713	0.61419	0.799084
4933402D24Rik	0.0671506	0.0489998	0.0879361	0.0574091
Gm13751	0	0	0	0
Gm13754	0.0591437	0	0	0.101127
Gm13749	0.288532	0.0300774	0.14394	0.246675
Klf7	5.86552	8.01453	7.8839	7.615
Gm26649	0	0	0	0
Mir6899	0	0	0	0
Gm13748	0.468455	0	0.136324	0
Gm13750	0	0	0	0
Gm28981	0.0916543	0.1672	0	0.117537
Gm25748	0	0	0	0
Gm28980	0	0	0	0
Creb1	1.97037	3.27295	3.09311	2.68373
Mettl21a	0.628557	0.544656	0.754524	0.7053
Gm28982	0.115284	0	0	0
Gm29152	0	0	0.158555	0
2810408I11Rik	0.943463	1.85019	3.34614	4.23462
Ccnyl1	1.57128	1.76969	2.60933	2.70127
Fzd5	1.69863	2.26098	1.76612	1.54708
Gm38058	0	0	0	0
Plekhm3	0.772881	0.895254	0.844608	0.628414
Rpl31-ps24	0	0	0	0
Rpl10a-ps1	0	0	0	0
Gm24788	0	0	0	0
Akr1cl	0.196331	0.0306991	0.0612147	0.0839244
Gm8550	0	0	0	0
Cryge	0	0	0	0
Crygd	0.172253	0	0	0
Crygc	0.225288	0	0	0
Crygb	1.6758	0	0	0
Gm7329	0	0	0	0
Cryga	0.0808567	0	0.0705898	0
Gm28845	0	0	0	0
D630023F18Rik	0.154922	0.0968972	0.0193215	0.0567633
Idh1	4.34543	6.17074	5.26277	5.06265
Pikfyve	1.24743	2.17921	1.64428	1.63384
Pth2r	0.251464	0.0333624	0.0598728	0.039088
Gm28927	0	0	0	0
Gm28926	0	0	0	0
Gm28925	0	0	0	0
Gm28923	0	0	0	0
Gm28922	0	0	0	0
Gm28728	0	0	0	0
Gm5255	0.459699	0	0	0.393011
Gm8805	0	0	0	0
Crygf	0.376558	0	0	0
Gm8809	0	0	0	0
Gm15659	0	0	0	0
Gm8812	0	0	0	0
Map2	0.351662	0.172817	0.761257	0.555275
Gm24729	0	0	0	0
Gm10558	0.106608	0.0259306	0.0310238	0.0607617
Gm25411	0	0	0	0
Unc80	0.126827	0.0308486	0.0295262	0.0578285
Gm37181	0	0	0	0
Rpe	2.59765	6.59967	5.62813	3.76078
Kansl1l	2.69263	3.92963	3.33278	3.65748
Gm37570	0	0	0	0
Gm38387	0	0	0	0
Gm38162	0	0	0	0
Gm15789	1.08582	1.8065	2.12341	1.59668
6820402A03Rik	0	0	0	0
Gm37285	0	0	0	0
Gm37755	0	0	0	0
Gm38218	0	0	0	0
Acadl	9.15556	27.9692	18.3248	13.1127
Gm15793	0	0	0	0
Gm27934	0	0	0	0
Gm25832	0	0	0	0
Myl1	0.113839	0.020767	0.024846	0.0973241
Rpl31-ps14	0	0	0	0
Gm15826	0.127945	0	0.111699	0.0729228
Lancl1	1.01882	0.646883	0.797043	0.644781
Cps1	0.0425025	0.0232606	0.0927642	0.0635892
Gm15668	0	0	0	0
Gm26342	0	0	0	0
Kif22-ps	0	0	0	0
Gm22548	0	0	0	0
Gm15669	0	0	0.0979668	0
Gm37957	0	0	0	0
Gm23189	0	0	0	0
Gm15671	0.102475	0.0747757	0	0
Erbb4	0.124214	0.034861	0.00834165	0.0245063
Gm37100	0	0	0	0
Gm15670	0	0	0	0
Gm25542	0	0	0	0
Gm19335	0	0	0	0
Gm37735	0	0	0	0
Gm37769	0	0	0	0
Gm37061	0	0	0	0
Gm16076	0.368909	0	0	0
Gm8840	0	0	0	0
Pced1c-ps	0	0	0	0
Gm28497	0	0	0	0
Gm29113	0	0	0	0
Gm29114	0.141209	0.0686935	0.0616394	0.0603619
Ikzf2	0.335458	0.393137	0.235178	0.178159
Gm29112	0	0	0	0
Gm28112	0	0	0	0
Gm37930	0	0	0	0
Spag16	0.0785376	0.0573089	0.0761835	0.0298418
Gm22665	0	0	0	0
Gm23879	0	0	0	0
Gm28580	0	0	0	0
Gm38272	0	0	0	0
Gm37456	0	0	0	0
Gm23422	0	0	0	0
Vwc2l	0.176562	0.0280081	0.0402111	0.0262518
Bard1	2.08607	8.49391	8.1134	5.16307
Gm16236	0	0	0	0
Gm8870	0	0	0	0
Abca12	0.176436	0.0220706	0.0220047	0.0258583
Gm6947	0	0	0	0
Atic	1.6384	1.82848	3.24403	4.28456
Fn1	54.3276	57.3946	58.3704	48.964
Apol7d	0.0846849	0.432562	0	0.193066
Gm5829	0	0	0	0
Gm5256	0	0	0	0
Gm37217	0	0	0	0
Gm8883	0.153213	0.195649	0.234078	0.589439
Gm28818	0.500378	0.16852	0.218421	0.131627
4933417E11Rik	0.162009	0	0	0
4930556G22Rik	0.0796564	0	0	0
Gm5528	0	0	0	0
Gm8885	0	0	0	0
Gm4319	0.489957	0.0841227	0.0251614	0
Mreg	0.232587	0.301722	0.112808	0.132564
Gm25360	0	0	0	0
D230017M19Rik	0.331914	0.557054	0.212497	0.31214
Gm23472	0	0	0	0
Gm24497	0	0	0	0
Gm25939	0	0	0	0
Pecr	1.09018	1.5626	1.05372	0.732306
Tmem169	0.231927	0.141031	0.101239	0.0826172
Xrcc5	7.254	10.3336	12.8272	18.7827
March4	0.337066	0.075679	0.0905434	0.0332501
Gm15843	0	0	0	0
Smarcal1	1.24687	0.932399	1.14252	1.13646
Gm45835	0.0920833	0	0	0
Ankar	0.0385955	0.0375508	0.0336948	0.0439953
Gm18035	0	0	0	0
Gm45859	0	0	0	0
Rpl37a	30.1825	19.3055	28.1408	15.6756
Igfbp2	0.12783	0.069958	0.0278996	0
Igfbp5	1.26778	0.487648	0.574849	0.806594
1700027A15Rik	0.380536	0	0.036913	0
Tnp1	0.13507	0	0	0
Gm38106	0	0	0	0
Gm29185	0.11439	0	0.299596	0
Gm29184	0	0	0	0
Pinc	0.228162	0	0.019919	0.0585186
Gm27315	0	0	0	0
D530049I02Rik	0.42011	0	0	0
Gm9553	0	0	0	0
C530043A13Rik	0.423989	0.0441978	0.0264395	0
Gm29186	0.0894324	0	0.23423	1.14688
6030407O03Rik	0.145026	0.0529125	0.126611	0
Gm29183	0.0747157	0.05452	0	0
Gm25329	0	0	0	0
Mir6351	0	0	0	0
Tns1	7.47106	8.48892	10.6467	9.91553
Rufy4	1.11512	0.813703	0.685894	0.411674
Cxcr2	0.793977	0	0.152157	0.16556
Cxcr1	0.593817	0.144436	0.138244	0.101534
Mir1928	0	0	0	0
Gm25524	0	0	0	0
Arpc2	48.3991	68.8963	59.5655	66.8945
Gpbar1	0.274537	0.120198	0.479354	0.0469419
Aamp	0.6657	0.834512	0.73019	0.744243
Gm28364	0	0	0	0
Pnkd	2.11095	2.2118	2.51628	2.6608
Gm37503	0	0	0	0
Tmbim1	1.62263	1.51406	1.70154	1.3394
Gm29358	1.32756	0	0	0
Gm37931	0	0	0	0
Catip	0.373747	0.136362	0.0932258	0.0684702
Slc11a1	0.12745	0.011625	0.222534	0.108961
Ctdsp1	3.27525	3.64306	6.08969	7.58301
Mir26b	0	0	0	0
Vil1	2.27724	1.92854	1.24799	1.4495
Usp37	1.36897	2.45264	2.35773	2.39539
Gm37733	0	0	0	0
Cnot9	3.44032	4.99828	8.26967	6.68702
Plcd4	0.239586	0.127146	0.0665524	0.0558626
Zfp142	1.18519	1.48311	1.42044	1.24879
Gm25035	0	0	0	0
Bcs1l	1.37331	0.707367	1.36349	1.31221
Rnf25	0.108254	0.296223	0.307151	0.161961
Stk36	0.375958	0.173969	0.360241	0.399812
Ttll4	1.65396	2.41752	2.44085	2.37713
Cyp27a1	0.135815	0.0396418	0.142284	0.0464451
Prkag3	0.272524	0.0233953	0.209929	0.0411156
Gm27507	0	0	0	0
Wnt6	0.91554	0.510876	0.587711	0.73668
Gm29539	0.0778699	0	0.339911	0
Wnt10a	3.3722	3.87428	8.18475	6.52251
Gm16582	0.336414	0.0223165	0.160199	0.0784392
Cdk5r2	0.400673	0.0769396	0.220924	0.162259
Fev	0.36503	0.0799087	0.127472	0.0936226
Cryba2	0.0494764	0	0.0431941	0.0422989
Mir375	0	0	0	0
Cfap65	0.226527	0.0440791	0.0395527	0.0387329
Gm15841	0	0	0	0
Ihh	0.251749	0.0141308	0.050719	0.0496679
Gm37744	0	0	0	0
Nhej1	0.224218	0.368127	0.244684	0.670917
Slc23a3	0.354098	0.0397515	0.0951187	0
Cnppd1	1.2884	1.04715	0.731578	1.00298
Fam134a	4.50711	3.03032	2.92104	2.23792
Zfand2b	0.466341	0.607658	0.407126	0.227822
Abcb6	1.06612	0.591565	0.601109	0.189887
Gm29253	0.203108	0	0.049255	0
Atg9a	0.65561	0.911947	1.07318	0.656837
Ankzf1	0.654307	0.368556	0.330709	0.2846
Glb1l	0.527319	0.351325	0.33026	0.450821
Gm27943	0	0	0	0
Stk16	1.59931	0.573618	0.982097	1.05444
Tuba4a	5.64577	4.57358	5.44405	5.26305
A630095N17Rik	0.105121	0	0.0458865	0.0449355
Dnajb2	0.500097	0.446014	0.388086	0.415672
Ptprn	0.513989	0.344648	0.921704	0.997612
Gm28294	0.458747	0.111582	0	0
Resp18	0.11439	0	0.0499327	0.0977957
Gm28902	0.274537	0	0	0
Dnpep	0.839484	0.853583	1.0693	0.447092
Des	0.220127	0.0229466	0.0549073	0.0940964
Gm15179	0	0.049678	0	0
Speg	0.15288	0.0709903	0.0808893	0.0514884
Gm15178	0	0	0	0
Gmppa	0.714712	1.097	1.24792	1.03243
Asic4	0.0216448	0.0315884	0.151171	0
Gm37264	0	0	0	0
Chpf	0.260226	0.201057	0.374184	0.157041
Obsl1	0.146396	0.0254345	0.0973767	0.0774788
Tmem198	0.235724	0.086004	0.205793	0
Inha	0.0400172	0	0.0698719	0.102636
Gm15181	0	0	0	0
Stk11ip	0.534445	0.194992	0.170482	0.404193
Gm15183	0	0	0	0
Slc4a3	0.281433	0.0450793	0.107867	0.0528158
Gm15180	0	0	0	0
Gm15182	0	0	0	0
Gm5257	0	0	0	0
Gm29065	0	0.530646	0	0.103619
Gm29068	0	0	0	0
Gm29069	0.262335	0	0	0
Gm17751	0.188838	0.019685	0.0471029	0.0922533
Mir6343	0	0	0	0
Gm816	0.0961326	0.0350739	0	0.0205466
Gm38265	0	0	0	0
Gm25974	0	0	0	0
Epha4	3.62771	5.81836	4.60665	5.33196
Mir6352	0	0	0	0
Gm28386	0	0	0	0
Gm28385	0	0	0	0
Gm26263	0	0	0	0
Gm28387	0.207349	0	0.181021	0.0590897
Pax3	0.715517	2.01884	1.70741	1.566
Sgpp2	0.663704	0.678026	1.59665	1.71487
Gm28410	0.895558	0.712896	0.461998	0.730837
Gm37884	0	0	0	0
Farsb	6.44323	9.91286	8.57531	14.638
Gm28995	0	0	0	0
4833412K13Rik	0	0	0	0
BC035947	0.356649	0.0260247	0.0155681	0.0457365
Mogat1	0.0378854	0	0	0.0647786
5730419F03Rik	0.81823	0.576473	0.369483	0.361825
Gm29611	0.17515	0.170409	0.254849	0.0499135
Acsl3	7.69484	16.6372	13.1162	13.6435
Utp14b	1.71411	3.63457	3.71095	3.77204
Gm6159	0	0	0	0
Gm29536	0.215749	0.170551	0.0784809	0.0614835
Kcne4	0.311011	0.0810516	0.0581828	0.0189923
Gm29187	0	0	0.0747903	0
Gm5830	0	0	0	0
Scg2	0.211224	0.0171256	0	0.0200646
Gm19027	0	0	0	0
Gm24160	0	0	0	0
Ap1s3	1.16902	1.70607	1.37868	1.66572
Gm37886	0	0	0	0
Wdfy1	1.05532	1.7061	0.865726	0.816672
Gm10555	0	0	0	0
Mrpl44	1.0053	1.04795	2.19412	1.71892
Serpine2	2.88075	3.17502	6.03853	6.36234
Gm5529	0	0	0	0
Gm28071	0	0	0	0
Gm28058	0	0	0	0
Gm23934	0	0	0	0
Gm38339	0	0	0	0
9830004L10Rik	0	0.110769	0.0441753	0.0216299
Fam124b	0.281324	0.0128301	0.0307003	0.0601282
2310015K22Rik	0.0808014	0.0884411	0.0705415	0.0345397
Gm37932	0	0	0	0
Cul3	18.3145	39.4028	29.1333	28.3431
Gm37902	0	0	0	0
Gm37262	0	0	0	0
Gm29125	0.256632	0.013376	0.384079	0.0940296
Gm6189	0	0	0	0
1700016L21Rik	0.121953	0	0.053234	0
Gm45261	0.0993693	0	0.0867517	0
Dock10	1.95916	3.27279	2.75026	2.36669
Gm37645	0	0	0	0
Gm38062	0	0	0	0
A630081D01Rik	0	0	0	0
Gm29124	0	0	0	0
Gm28066	0	0	0	0
Nyap2	0.0660662	0.0413215	0.0741565	0.00806885
Gm37210	0	0	0	0
Gm6198	0.282129	0.0882297	0.0879661	0.0172286
Gm5530	0	0	0	0
Gm7516	0	0	0	0
Gm37114	0	0	0	0
Mir6344	0	0	0	0
Irs1	1.8978	2.36456	0.884765	0.700869
Gm9747	0.606569	0	0.127822	0
Rhbdd1	6.51954	10.1356	7.38993	9.02973
Gm19552	0	0	0	0
Gm28940	0.666755	0.691386	0.398274	0.360018
Gm22112	0	0	0	0
Col4a4	0.278107	0.129878	0.0679822	0.080839
Col4a3	0.25465	0.00864268	0.0568713	0.0253148
n-R5s213	0	0	0	0
C430014B12Rik	0	0.0649145	0	0
Mff	5.39793	6.24204	5.38824	4.99298
Gm28941	0	0	0	0
Tm4sf20	0.195708	0.0856846	0	0.133853
Gm19257	0	0	0	0
Gm36999	0	0	0	0
Gm28942	0	0	0	0
Gm17764	0	0	0	0
Gm22396	0	0	0	0
Agfg1	7.65274	14.857	9.74802	9.15477
AC125444.3	1.02525	0.801566	2.74915	2.44174
AC125444.5	0.370763	0.54109	0.388421	0.380371
AC125444.2	0.0712007	0.0519551	0	0.0608716
AC125444.1	0	0.103785	0.062085	0
AC125444.4	0.0712867	0.104036	0.311175	0.0609451
AC125444.6	0	0	0.0806425	0.0789712
AC161180.1	0	0.0461638	0.276155	0
Gm7553	0	0	0	0
Slc19a3	0.0770315	0	0.0672503	0.0658565
Gm7539	0	0	0	0
Krtap28-10	0.185033	0.0450061	0	0.15819
AC161180.2	0.116306	0.424343	0.050769	0.0994336
A030005K14Rik	0.0540031	0	0	0.0461689
Krtap28-13	0.0595014	0	0.259731	0
Gm29518	0	0	0	0
Ccl20	5.77377	17.5193	14.4329	7.95469
Gm29519	0	0	0	0.12679
Daw1	0.027582	0.0805062	0.168558	0.0707419
Gm6244	0	0	0	0
n-R5s214	0	0	0	0
Sphkap	0.215152	0.0313993	0.0590331	0.0420434
Gm6374	0	0	0	0
Gm37517	0	0	0	0
Gm37989	0	0	0	0
4933436I20Rik	0.440077	0.0602108	0.0480247	0.0940588
Gm25754	0	0	0	0
Gm24555	0	0	0	0
Pid1	0.126051	0.0919792	0.168736	0.294557
Gm37058	0	0	0	0
Gm18304	0	0	0	0
Mir6353	0	0	0	0
Dner	0.0493523	0.0180062	0.0430857	0.0316446
Gm37959	0	0	0	0
Gm37925	0	0	0	0
Mir5126	0	0	0	0
Trip12	8.76607	14.9496	13.391	14.5012
Gm38374	0	0	0	0
Gm37738	0	0	0	0
Fbxo36	0.989252	0.601548	0.76768	0.798756
Slc16a14	0.369789	0.192739	0.215223	0.286035
Gm15433	0	0	0	0
Gm29284	0.231472	0	0	0
C130026I21Rik	1.35726	0.382651	0.24237	0.474694
Rpl19-ps1	0	0	0	0
Gm27907	0	0	0	0
Gm7582	0	0	0	0
Gm2389	0.312304	0.227888	0	0
Gm18342	0	0	0	0
A530032D15Rik	1.39923	0.134344	0.225024	0.314801
Gm10553	0	0	0	0
A530040E14Rik	0.914728	0.148328	0.266193	0.260676
Gm16038	0	0	0	0
Gm2619	0.154517	0.112751	0	0.0660505
Gm6264	0.0400444	0.0584407	0	0.0684702
Gm7609	1.39523	0.138047	0.0412905	0.202174
Gm16028	3.44867	0.677518	0.926392	0.907192
Gm16026	3.68448	0.548467	0.733393	0.314997
Gm16025	2.33668	0.213134	0.254996	0.31214
Gm7281	0.108702	0	0	0
Gm2666	0	0	0	0
Gm2427	0	0	0.058491	0.229115
Gm16092	0.809912	0.107453	0.0428528	0.0419647
Gm7592	0	0	0	0
G530012D18Rik	0	0	0	0
Sp110	3.28161	0.495432	1.15509	0.706967
Gm16094	2.07349	0.302605	2.53429	0.827255
Sp140	1.1351	0.685923	0.154839	0.15163
Gm10552	2.552	0.180213	0.503088	0.774182
Gm17017	0.662655	0.107453	0.0642793	0.188841
Sp100	0.249975	0.0912034	0.115937	0.0333924
n-R5s215	0	0	0	0
A630001G21Rik	0.0653659	0.0158992	0.0951099	0.0186277
Mir8096	0	0	0	0
Gm25472	0	0	0	0
9930111H07Rik	0.287578	0	0.0627656	0
Gm22906	0	0	0	0
Cab39	7.64511	12.9856	14.4922	13.7293
Itm2c	1.27955	0.985562	1.05502	0.830576
4933407L21Rik	0.436507	0.035391	0	0
Gm28884	0.339906	0.0215678	0.0645099	0.0505384
Gpr55	0.428295	0.0694504	0.29082	0.135616
Gm28100	0	0	0	0
Gm18180	0	0	0	0
Spata3	0.289198	0.0211028	0.201982	0.0247244
2810459M11Rik	0.15948	0	0.10829	0.0302987
Psmd1	7.13137	11.3459	12.1001	14.3814
Gm22786	0	0	0	0
Htr2b	0.415477	0.303173	0.411084	0.355203
Gm37914	0	0	0	0
Gm21972	0	0	0	0
Armc9	0.353989	0.261617	0.26942	0.294876
Gm16341	0	0	0	0
B3gnt7	0.126123	0.0262948	0.0943783	0.0154037
Gm28626	0	0	0	0
Gm5258	0	0	0	0
Gm28627	1.04239	0	0.113754	0
Ncl	16.9	29.3015	36.1543	37.1287
Snora75	0	0	0	0
Mir3535	0	0	0	0
Gm24148	0	0	0	0
Snord82	0	0	0	0
C130036L24Rik	0.771574	0.0703771	0.0561335	0.0549701
Gm45908	0	0	0	0
Nmur1	0.0696465	0.0762315	0.182409	0.0297714
Tex44	0.239662	0.0499661	0.0298901	0.0878119
Rpl30-ps6	0	0	0	0
Ptma	25.5561	51.0545	55.9011	63.0609
Pde6d	1.73445	1.50293	1.65617	1.64501
Gm37152	0	0	0	0
Cops7b	0.856216	0.656019	0.962402	0.933306
Gm22955	0	0	0	0
Gm37022	0	0	0	0
Nppc	0.113293	0	0.098907	0
Dis3l2	0.368457	0.485008	0.466739	0.426183
Gm29097	0	0	0	0
Gm29055	0	0	0	0
Gm37485	0	0	0	0
Gm38142	0	0	0	0
Gm38010	0	0	0	0
Gm37541	0	0	0	0
Gm38021	0	0	0	0
Gm6136	0	0	0	0
Gm37967	0	0	0	0
Gm28375	0	0	0	0
Gm37017	0	0	0	0
Gm37447	0	0	0	0
Akp-ps1	0.0853379	0.020757	0.024834	0
Gm29371	0.133391	0	0.0582266	0.0570198
Alppl2	0.549438	0	0.0228415	0.0223682
Alpi	0.126285	0.0368599	0	0
Gm29372	0	0	0	0
Akp3	0.112483	0.0410394	0	0.096165
Gm29374	0.396439	0.0964272	0.230734	0.26361
Ecel1	0.0674576	0	0.014723	0.0432536
Prss56	0.0541517	0.0395145	0.0472757	0
Chrnd	0.0897588	0.0130994	0.0940338	0.0153475
Chrng	0.09925	0.0310383	0.222808	0.14546
Eif4e2	1.35419	1.25243	1.79398	1.79046
Gm26187	0	0	0	0
Efhd1	0.41665	0.0810745	0	0.0949884
Efhd1os	0	0	0	0
Gigyf2	2.48078	3.9776	3.92941	3.24083
Gm22549	0	0	0	0
Kcnj13	0.743627	1.4583	0.0811504	0.754952
Gm23504	0	0	0	0
3110079O15Rik	0.0817526	0.0596549	0	0
Ngef	0.513921	0.485305	0.659802	0.465212
Neu2	0.227897	0	0.139272	0.194836
Gm17181	0	0	0	0
Gm6153	0	0	0	0
Inpp5d	0.085409	0.0339943	0.0610069	0.0132761
Atg16l1	0.692758	0.644183	0.808175	0.42454
Gm25395	0	0	0	0
Scarna6	0	0	0	0
Sag	0.417632	0.111257	0.167833	0.136018
Dgkd	2.88664	3.52112	2.52763	2.76255
Gm19582	0	0	0.122546	0
4833421G17Rik	0	0	0	0
Gm38365	0	0	0	0
Usp40	1.3316	1.38054	1.70924	2.00069
Gm25198	0	0	0	0
Gm5832	0	0	0	0
Gm15375	0	0	0	0
Ugt1a10	0.468662	0.360982	0.0227307	0
Gm20528	0	0	0.0485222	0.332616
Ugt1a9	0.215618	0	0	0
Ugt1a8	0.583098	0	0.046278	0.113297
Ugt1a7c	2.07058	1.43944	0.317562	0.0717647
Gm15373	0	0	0	0
Ugt1a6b	1.18943	2.09749	0.1947	0.16948
Gm15372	0	0	0	0
Gm15370	0	0	0	0
Ugt1a6a	1.24567	2.02768	0.203158	0.0468113
Gm15369	0	0	0	0
Gm15374	0	0	0	0
Gm15371	0	0	0	0
Ugt1a5	4.04577	4.9073	0.0467821	0.137438
Gm15368	0	0	0	0
Gm15376	0	0	0	0
Ugt1a2	0.400444	0.759729	0.139839	0
Dnajb3	0.112322	0.0819616	0	0
Ugt1a1	4.69761	0.329228	0	0
Mroh2a	0.764578	0.355035	0.540063	0.505101
Hjurp	7.45345	7.58948	6.72353	6.46909
Trpm8	0.212052	0.0273061	0.0217796	0.0533205
4930453O03Rik	0	0.104541	0	0
Spp2	0.297507	0.130254	0.0519461	0.101739
Gm29538	0.125319	0	0	0
Gm28888	0.186789	0	0	0.159692
Glrp1	2.20176	3.0812	4.60799	4.66721
Gm19589	0.945126	0.673238	0.942991	1.11583
Gm38130	0	0	0	0
Gm29336	0.721078	0.150334	0.989242	0
Arl4c	4.36349	6.16418	4.22228	5.02604
Gm29335	0	0	0	0
Platr5	0.206382	0	0	0
Gm29337	0	0	0	0
Gm4753	0	0	0	0
1700067G17Rik	0.293659	0	0.170914	0
Gm18699	0	0	0	0
Sh3bp4	2.05527	2.14006	2.81241	2.53695
Gm38312	0	0	0	0
Gm5259	0	0	0	0
Gm28342	0.100213	0.146251	0	0
C030007H22Rik	0.0998738	0	0.0871921	0
Agap1	2.90188	3.76089	3.94001	4.15861
Gm37297	0	0	0	0
Gm25180	0	0	0	0
Gm28499	0	0.0646709	0.154746	0
4933400F21Rik	0.208755	0.660089	0.577118	0.684137
Gm26037	0	0	0	0
Gm37521	0	0	0	0
Gbx2	0.304112	0.0201737	0.193089	0.0236359
D130058E05Rik	0.0860428	0	0	0
Asb18	0.418302	0.043605	0.130424	0.0766326
Iqca	0.151772	0.0805438	0.0843183	0.0471833
4930434B07Rik	0.28934	0	0.10104	0
Ackr3	0.634682	0.771878	0.784963	0.67826
Gm38277	0	0	0	0
Gm28721	0.192893	0.140754	0	0
Gm28723	0.294832	0.0860555	0	0.151236
Gm27648	0	0	0	0
Gm28722	0.170923	0	0.0497399	0
Gm35048	0	0	0	0
Cops8	2.54786	2.98242	3.41761	4.19765
Gm9991	0.293415	0.0713684	0.0426931	0.0418083
Col6a3	0.14802	0.021602	0.0603049	0.0421822
Gm36970	0	0	0	0
4930474B08Rik	0	0	0	0
Mlph	3.16227	3.64216	4.47297	4.25781
Prlh	0	0	0	0
Rab17	0.444468	0.540547	0.439769	0.227994
Gm28199	0.190712	0	0	0
Lrrfip1	7.3086	13.4226	12.2274	11.9896
Rbm44	0.0753452	0.0109959	0.0526224	0.0386489
Gm7776	0	0	0	0
Ramp1	0.332042	0.171029	0.102311	0.116889
Ube2f	1.23687	1.6223	1.57189	1.4523
Gm7785	0	0	0	0
Gm26683	0.62793	0	0.219279	0.322101
Scly	3.10114	4.77197	3.05853	2.70672
Gm17090	0.36138	0	0	0.308954
Espnl	0.422771	0.324316	0.0473191	0.0926769
Klhl30	0.11465	0.0278866	0.166819	0.0163362
Erfe	0.733886	0.581418	0.695616	1.11143
Ilkap	1.37046	1.09305	1.49324	1.02633
1700020N18Rik	0.107907	0	0.0942057	0
Hes6	1.0447	0.929071	1.16856	0.558214
Per2	0.685404	0.617819	0.888761	0.585972
Gm28381	0	0	0	0
Gm28382	0	0.0258064	0	0.0302352
Gm19085	0.21841	0.0398435	0.119173	0
Traf3ip1	1.2244	1.69406	2.38773	2.71889
Asb1	0.660732	0.368298	0.296429	0.368741
Gm28380	0	0	0	0
Gm29100	0	0	0	0
Twist2	0.241755	0.162839	0.0162352	0.0158987
Gm29101	0	0	0	0
Gm37600	0	0	0	0
Hdac4	0.785569	1.06325	1.05638	0.725768
Gm37048	0	0	0	0
Gm26720	0.300299	0.19478	0.0582595	0.114104
Gm37036	0	0	0	0
Gm29099	0.232995	0	0.135607	0.0663981
Gm7837	0	0	0	0
Ndufa10	6.85052	7.46302	9.3711	10.5792
Mir6900	0	0	0	0
Olfr1416	0.195206	0.0534156	0.0213024	0.0312914
Olfr1415	0.167745	0.0153005	0.0915285	0
Olfr1414	0.310507	0.0424831	0.00847124	0.099548
Olfr1413	0.308137	0.0499661	0	0.0585413
1700054K02Rik	0	0	0	0
Gm28478	0	0	0	0
Olfr1412	0.257823	0.0235167	0.126611	0.0275526
Gm44098	0	0	0	0
Olfr1411	0.714142	0	0.135535	0.106181
Gm44099	0	0	0	0
Olfr1410	0.178707	0.0217337	0.130013	0.0891227
Olfr12	0.184543	0.0414342	0.0743586	0.157771
Cops9	3.70139	3.76403	3.91893	2.32283
Otos	0.306426	0.0419249	0.0334397	0.0818666
Gm29483	0.219018	0.0399544	0.047802	0.0468113
Gm29482	0.256632	0.374529	0	0
Gm29481	0.506414	0	0	0.0481054
Gpc1	0.205942	0.183671	0.109873	0.0586888
Gm29480	0.320984	0.0520493	0.155681	0.030491
Mir149	0	0	0	0
Ankmy1	0.158343	0.0533274	0.0212672	0.0208265
Dusp28	0.494124	0.590011	0.431382	0.268826
5033417F24Rik	0.231213	0.144614	0.0288363	0.423581
Rnpepl1	0.82958	0.656741	0.85406	0.822977
9430060I03Rik	0.244629	0	0.152547	0
Capn10	0.543262	0.158567	0.379424	0.336727
Gpr35	0.62209	0.0712061	0.074543	0.0312849
Gm18697	0.166582	0	0.0242383	0
Aqp12	0	0.0395871	0	0
Kif1a	0.0569377	0.0184655	0.0110462	0.0216345
Gm28086	0.3724	0	0	0
Agxt	0.139129	0	0.091097	0
2310007B03Rik	0.822567	1.36415	0.326418	0.277033
Crocc2	0.182075	0.0301955	0.0505768	0.0212265
Sned1	0.267421	0.317665	0.114018	0.159507
Mir6901	0	0	0	0
Mterf4	0.727879	0.670045	0.860309	0.785037
Gm28535	0.400172	0.0486676	0	0.0570198
Gm7867	0	0	0	0
Pask	1.14012	1.01735	1.67787	1.20865
Ppp1r7	1.20357	1.30916	1.06547	1.24534
Mir6902	0	0	0	0
Mir6345	0	0	0	0
Gm26446	0	0	0	0
Ano7	0.222234	0.0432438	0.168147	0.0759978
Hdlbp	23.3094	27.7883	34.4035	40.2823
Gm17415	0	0	0	0
Sept2_1	17.2657	36.3297	24.7802	22.0661
Sept2_2	0	0	0	0
Farp2	0.710334	0.633515	0.846538	0.70368
Gm37250	0	0	0	0
Stk25	1.56399	1.51919	2.20769	1.93619
Gm28536	0	0	0	0
Bok	0.898212	0.772465	1.23225	0.575931
Thap4	0.986926	1.06372	1.10665	0.936642
Gm10550	0	0	0	0
Atg4b	0.698779	0.629568	0.703425	0.475487
Dtymk	1.92937	3.25773	4.11304	4.08534
Ing5	0.823784	0.655762	0.566629	0.949708
Gm22089	0	0	0	0
D2hgdh	2.42665	2.64602	4.16481	4.23174
Gal3st2	0.250516	0	0.0336471	0.0164749
Gm18666	0	0	0	0
Gm9994	0.279232	0.0783675	0.0937601	0.0183634
Gm7889	0	0	0	0
Gm6086	0.219811	0.0534654	0.0373139	0.0522009
Neu4	0.445523	0.037154	0.100016	0.0652955
Pdcd1	0.0917493	0.0223165	0	0
Gm7891	0	0	0	0
Gm7895	0	0	0	0
Gm23389	0	0	0	0
4930440C22Rik	0.0367302	0.053604	0.0641326	0.0314017
Gm23181	0	0	0	0
Gm5264	0	0	0	0
Fam174a	0.698888	1.18995	0.69578	0.482193
BC055308	0	0	0	0
Gm15427	0	0	0	0
St8sia4	0.129258	0.0790243	0.128094	0.12544
Gm37642	0	0	0	0
4930598F16Rik	0	0.0565976	0	0
Gm37761	0	0	0	0
Gm22360	0	0	0	0
1700063A18Rik	0	0	0	0
Gm24586	0	0	0	0
Gm22917	0	0	0	0
Gm37076	0	0	0	0
Gm29601	0.525059	0.0319279	0.267393	0
4930533P14Rik	0	0	0	0
Gm26245	0	0	0	0
Gm1833	0.432737	0	0	0.073992
Gm26078	0	0	0	0
Slco4c1	0.0360791	0.00877563	0.0104993	0.0308451
Panct2	0.601715	0.0418163	0.0500296	0.0489928
Slco6b1	0.11843	0.0172836	0	0
Gm9499	0	0	0	0
Gm28901	0	0	0	0
Gm6430	0	0	0	0
Slco6c1	0.186921	0.0454653	0.0181318	0
Gm7133	0.0289482	0.0633705	0.0252725	0.074246
Gm7135	0	0.0191001	0.0457034	0
Gm37171	0	0	0	0
D1Ertd622e	0.52135	0.568038	0.793084	0.627668
Ppip5k2	2.53558	4.60418	4.75928	5.35683
Gin1	0.900336	1.18033	1.42548	1.27852
Pam	2.42065	3.48422	3.27301	3.7604
Gm37140	0	0	0	0
Gm25413	0	0	0	0
Gm3531	0	0	0	0
B230216N24Rik	1.39828	1.73673	2.03888	0.979238
Gm24465	0	0	0	0
1810006J02Rik	0.0313631	0	0.0547615	0.107253
Gm29461	0.183748	0.134081	0.0246794	0.108756
Gm7952	0	0	0	0
Gm29462	0	0	0	0
Slco6d1	0.409253	0.135742	0.113682	0.0477112
Gm3555	0	0	0	0
Gm26134	0	0	0	0
Gm7967	0	0.0410589	0	0.0481054
Gm29460	0	0	0	0
Gm23434	0	0	0	0
Gm18248	0	0	0	0
Cntnap5b	0.0680408	0.0579242	0.0693014	0.0290851
Tdpx-ps1	0	0	0	0
Gm37877	0	0	0	0
Gm19029	0	0	0	0
Gm23602	0	0	0	0
Gm29668	0	0	0	0
Gm29667	0	0	0	0
Gm18700	0	0	0	0
Gm18185	0	0	0	0
Gm29334	0	0	0	0
Gm25537	0	0	0	0
Gm20268	0.0698525	0	0	0
Gm28801	0	0	0	0
Psmb6-ps2	0	0	0	0
Gm18969	0	0	0	0
Gm28188	0	0	0	0
Gm28187	0	0	0	0
Gm24122	0	0	0	0
Gm28623	0	0	0	0
Gm23036	0	0	0	0
Gm3116	0.211561	0	0.0461743	0
Gm20281	0	0	0	0
Gm22034	0	0	0	0
Gm18728	0.078387	0	0.0684336	0
Gm23965	0	0	0	0
Gm29141	0	0.0488331	0	0
Gm37789	0	0	0	0
Gm18447	0	0	0	0
Gm29140	0	0	0	0
Gm23537	0	0	0	0
Gm5260	0.24879	0	0	0.0531745
Gm29592	0.159528	0.116408	0.139272	0
Gm29011	0	0	0	0
Cdh20	0.191259	0.0322065	0.0513764	0.163513
Gm38031	0	0	0	0
n-R5s216	0	0	0	0
Gm36969	0	0	0	0
Gm15699	0	0	0	0
Gm29012	0	0	0	0
Gm29013	0	0	0	0
Rnf152	0.269807	0.222119	0.295944	0.277982
Gm29014	0	0	0	0
Gm17634	0.12721	0.092825	0.0370191	0.0725037
Gm28403	0.217806	0.0158933	0.0380299	0.0186209
Gm3608	0.516317	0.195913	0	0.10594
Pign	1.04201	1.92623	1.46689	1.30286
Gm28404	0	0	0	0
Gm20302	0	0	0	0
Gm22426	0	0	0	0
Gm8004	0	0	0	0
2310035C23Rik	1.80804	2.86988	2.63619	2.08224
Gm37566	0	0	0	0
Gm10193	0	0	0	0
Tnfrsf11a	0.966498	1.31695	1.29149	0.910603
Gm37779	0	0	0	0
Gm26214	0	0	0	0
Gm18801	0	0	0	0
Gm7160	0.626597	0.731564	0	0.107139
Zcchc2	1.8037	3.23635	2.5712	2.98723
Gm37372	0	0	0	0
Gm26509	0	0	0	0
Gm20753	0	0	0	0
Phlpp1	1.59977	1.8499	4.37307	3.99097
Gm38235	0	0	0	0
A530053M12Rik	0.120706	0	0.105379	0.0343985
Gm6651	0	0	0	0
Bcl2	1.55347	1.58981	2.72931	2.82154
D630008O14Rik	0.114835	0.0628465	0.325825	0.220896
Mir3473f	0	0	0	0
Gm37053	0	0	0	0
Kdsr	1.20017	1.28344	0.912285	0.725316
Vps4b	2.90984	4.86572	3.55882	2.89005
Serpinb5	0.643913	0.375891	1.91131	1.6148
Pou2f3-rs1	0	0	0	0
Serpinb12	0.118145	0.0344842	0	0
Serpinb13	0.0353023	0	0	0.0603619
Gm8080	0.102208	0	0.0446152	0.0873811
Serpinb3a	0.0361897	0	0	0.0309396
Serpinb3d	0.0485406	0	0.0423771	0
Gm15388	0	0	0	0
Serpinb3b	0	0	0	0
Gm8084	0.0784912	0.057275	0	0
Gm15390	0	0	0	0
Serpinb3c	0.0711578	0.0259619	0	0
Gm8089	0	0	0	0
Serpinb11	0	0.039406	0.141438	0.0230844
Gm15391	0	0	0	0
Serpinb7	0.120645	0.0220086	0.0526628	0
Gm24553	0	0	0	0
Serpinb2	0	0.0183358	0.0438744	0.0214826
Serpinb10	0.0845636	0.0370236	0.0590608	0.0289184
Serpinb8	0.701657	1.40126	0.827498	0.905064
Gm15389	0.177253	0.0646709	0.0773732	0
Gm24267	0	0	0	0
Gm22438	0	0	0	0
D830032E09Rik	0.130119	0.106817	0.0283993	0.0834322
Gm18448	0	0	0	0
Gm28282	0	0	0	0
Gm5702	0	0	0	0
Gm38212	0	0	0	0
Gm28283	0	0	0	0
Gm6679	0	0	0	0
Gm17847	0	0	0	0
Gm28281	0	0	0	0
Gm22159	0	0	0	0
Gm25293	0	0	0	0
Gm8141	0	0	0	0
Cdh7	0.0882117	0.0514944	0.0359384	0.0351936
Gm18552	0	0	0	0
Gm3332	0	0	0	0
Gm6693	0	0	0	0
Cdh19	0.0551639	0.0201265	0.0361195	0.0117903
Gm38255	0	0	0	0
Gm36944	0	0	0	0
Gm29088	0.101593	0.222397	0	0
Gm19927	0	0	0	0
Gm8173	0.358272	0.0435719	0	0
Gm37934	0	0	0	0
Dsel	0.235569	0.388631	0.670621	0.849361
Gm6028	0	0	0	0
Gm17752	0.0792075	0.0115595	0.04149	0.0677168
Gm6717	0	0	0	0
Gm19086	0	0	0	0
Gm18406	0	0	0	0
Gm22331	0	0	0	0
Gm8204	0	0	0	0
Gm28190	0.163505	0	0	0.0698927
Gm28189	0.103372	0	0.0902461	0.176752
Gm17946	0	0	0	0
Gm18181	0	0	0	0
Gm24937	0	0	0	0
9330185C12Rik	0.350993	0	0.102142	0.0500125
Gm4854	0	0	0	0
Gm17916	0.0438199	0	0	0
Cntnap5a	0.102465	0.0236112	0.070622	0.0553267
Gm23393	0	0	0	0
Gm28263	0	0	0	0
Gm19965	0.155843	0.0426444	0.0340136	0.0666172
Gm17777	0	0	0	0
Gm24030	0	0	0	0
Gm27785	0	0	0	0
Gm28361	0	0	0	0
Zfp813-ps_1	0	0	0.0833827	0
Zfp813-ps_2	0	0	0	0
Gm28362	0.146344	0.0889893	0.0851744	0
Gm28363	0	0	0	0
Gm28359	0.0446486	0	0.0779584	0
Gm18182	0.18873	0	0.0411915	0
B020011L13Rik	0	0.0149603	0	0.0350556
Gm28360	0	0.0288872	0	0.0338448
Gm28169	0	0	0	0
Gm7195	0.103735	0.0756956	0.120751	0.206935
Gm28168	0.134659	0.0163767	0.0195934	0
Gm7145	0.131606	0	0.0287238	0.056257
Gm28358	0	0.0677214	0	0
Gm29489	0	0	0	0
Gm29490	0	0	0	0
Gm29104	0	0.194013	0	0
Gm29106	0.0588488	0.042942	0.0256882	0.0503116
Gm7200	0	0	0	0
Tsn	1.52995	1.73833	1.90289	2.06652
Nifk	2.88368	4.03309	5.82177	4.31436
Gm28867	0.109003	0.0994248	0.0237906	0
Clasp1	1.81641	3.03817	3.72415	3.92259
Gm26080	0	0	0	0
2900060B14Rik	0	0	0	0
Gm22710	0	0	0	0
Gm28466	0.268704	0.392147	0.860145	0.382872
Tfcp2l1	2.70799	3.37246	1.78539	1.92483
Gm22094	0	0	0	0
Gm28882	0	0	0	0
Gm23497	0	0	0	0
Gm28467	0	0	0	0
Gli2	0.300755	0.0188109	0.0225057	0.00734642
Mir6346	0	0	0	0
Gm26831	0	0	0	0
Gm8321	0	0	0	0
Gm3508	0	0	0	0
Gm29456	0	0.0560818	0	0
Gm29455	0.440261	0.0443115	0.10603	0.116811
Inhbb	0.152592	0.0202448	0.108995	0.059298
Ralb	2.35862	3.07524	3.15664	3.89985
Gm29454	0	0	0	0
Gm27184	0.194482	0	0.509363	0.0831344
Tmem185b	1.40039	1.98272	2.26267	2.05496
3830432H09Rik	0.223835	0.114333	0.058624	0.153091
Gm25322	0	0	0	0
Epb41l5	1.91083	3.0273	1.65596	1.68555
Gm37219	0	0	0	0
Ptpn4	1.25653	2.53	0.97863	0.895943
Gm3851	0	0	0	0
Gm37745	0	0	0	0
Gm29657	1.03553	1.13344	0.301348	0.885308
Gm8338	0	0	0	0
Gm29658	0	0	0	0
Gm3551	0	0	0	0
Gm28209	0.0761618	1.00035	0.398946	0.586017
Tmem177	0.971684	1.09579	1.46525	1.05728
Cfap221	0.0607465	0.0147756	0.0530331	0
Gm17973	0	0	0	0
Sctr	0.08801	0.0428139	0	0.0501616
Tmem37	0.85544	0.788481	0.471675	0.115475
Dbi	7.34704	10.4497	10.2554	11.6397
3110009E18Rik	0.121551	0.124174	0.233458	0.0415672
Steap3	0.516408	0.761181	0.65822	0.732877
C1ql2	0.118051	0.0861416	0.0257653	0.126156
1700012E03Rik	0.214326	0.0625574	0.112267	0.0366467
Marco	0.0613251	0	0	0.0524286
En1	0.0899777	0.0492425	0.117829	0.0769246
2610027F03Rik	0.15629	0.0380148	0.0454815	0.0445389
Gm29346	0.462944	0	0	0
Gm29345	0	0.323841	0	0
Gm29344	0	0	0	0
Gm29348	0	0	0.132299	0
Gm29347	0	0.0959261	0.114767	0
Gm37043	0	0	0	0
Celrr	0.182741	0.0777852	0.0132948	0.0390577
Gm29359	0	0	0	0.101945
Gm38283	0	0	0	0
Insig2	2.46435	12.0792	6.4543	2.36838
Gm37174	0	0	0	0
2210011K15Rik	0.101709	0.247391	0.207188	0.202894
Ccdc93	1.52141	1.84401	1.25168	1.12433
Gm15392	0	0.276805	0	0
Gm15393	0	0	0	0
Htr5b	0.244033	0.0222588	0.0532615	0.156473
Gm8217	0	0	0	0
Ddx18	8.58162	8.63845	11.4143	13.9011
Gm28591	0	0	0	0
Gm37920	0	0	0	0
Gm15394	0	0	0	0
Gm8392	0	0	0	0
Gm26472	0	0	0	0
Gm28590	0.586952	0.0535374	0.128106	0.0313627
Gm24547	0	0	0	0
Gm36982	0	0	0	0
Gm25771	0	0	0	0
Gm29192	0	0	0	0
Gm37970	0	0	0	0
Gm8403	0	0	0	0
Gm28911	0	0	0	0
Gm20058	0	0.151658	0.544337	0.177685
Gm28912	0	0	0	0
Dpp10	0.198197	0.0709478	0.0391768	0.0863209
Gm37478	0	0	0	0
Gm37221	0	0	0	0
Gm24791	0	0	0	0
Gm37066	0	0	0	0
Gm37781	0	0	0	0
Gm37396	0	0	0	0
Gm38263	0	0	0	0
[truncated: 49,827 more rows]
